# Supplementary material for: Influence of Prolonged Visual Display Terminal Use on Physical and Mental Conditions among Health Care Workers at Tertiary Hospitals, Taiwan
Source: Int J Environ Res Public Health. 2022 Mar 22;19(7):3770. doi: 10.3390/ijerph19073770 (PMC8998003; doi:10.3390/ijerph19073770)
Supplement: Supplementary file 1 [file ijerph-19-03770-s001.zip]

Archive with 1 entries (1 files):
- ijerph-1528441-supplementary.pdf
